# Supplementary material for: Mendelian Randomization Analysis Identifies Blood Tyrosine Levels as a Biomarker of Non-Alcoholic Fatty Liver Disease
Source: Metabolites. 2022 May 13;12(5):440. doi: 10.3390/metabo12050440 (PMC9143809; doi:10.3390/metabo12050440)
Supplement: Supplementary file 1 [file metabolites-12-00440-s001.zip]

Archive with 1 entries (1 files):
- metabolites-1672126-supplementary.xlsx
