# Supplementary material for: Mendelian Randomization Analysis Identifies Blood Tyrosine Levels as a Biomarker of Non-Alcoholic Fatty Liver Disease
Source: Metabolites. 2022 May 13;12(5):440. doi: 10.3390/metabo12050440 (PMC9143809; doi:10.3390/metabo12050440)
Supplement: Supplementary file 1 [file metabolites-12-00440-s001.zip › metabolites-1672126-supplementary.xlsx]

## Sheet: Supplementary table legends
Supplementary Table 1	Instruments for genetic-predicted NAFLD (7 and 12 SNPs)
Supplementary Table 2	Association of non-alcoholic fatty liver (predicted by a genetic instrument that includes all independent SNP associated with NAFLD at the p<5E-08 threshold) with blood metabolites across IVW Mendelian randomization method
Supplementary Table 3	Leave-one-out MR analysis results
Supplementary Table 4	LD matrix for the 7 variants of NAFLD
Supplementary Table 5	Clinical characteristics of participants of the Estonian Biobank cohort
Supplementary Table 6	Clinical characteristics of participants of the IUCPQ Obesity Biobank cohort

## Sheet: ST1
7 SNPs NAFLD instrument
SNP	Locus	Consequence	CHR	POS	Effect_Allele	Other_Allele	Beta	SE	Pval
rs1260326	GCKR	Intron	2	27730940	T	C	0.0755351	0.0166847	5.98e-06
rs13702	LPL	3 prime UTR variant	8	19824492	T	C	0.0729432	0.0180946	5.55e-05
rs28601761	TRIB1	Intron, non coding transcript and regulatory region variant	8	126500031	C	G	0.110033	0.0164425	2.2e-11
rs9922619	FTO	Intron	16	53831771	T	G	0.0766643	0.0162305	2.32e-06
rs429358	APOE	Missense	19	45411941	T	C	0.136615	0.0239288	1.14e-08
rs73001065	MAU2	Intron	19	19460541	C	G	0.281009	0.0326406	7.36e-18
rs3747207	PNPLA3	Intron	22	44324855	A	G	0.288601	0.019822	5.07e-48
12 SNPs NAFLD instrument
SNP	Locus	Consequence	CHR	POS	Effect_Allele	Other_Allele	Beta	SE	Pval
rs780093	GCKR	Intron	2	27742603	T	C	0.0769064	0.0166949	4.093e-06
rs710462	MASP1	Intron	3	186963130	T	G	-0.0759048	0.0164732	4.07e-06
rs77888509	SH3TC1	Intron	4	8242138	A	G	-0.114621	0.0243933	2.616e-06
rs1397844	HNRNPA1P58	Downstream	6	24006893	T	C	-0.101064	0.0211625	1.792e-06
rs28601761	TRIB1	Intron, non coding transcript and regulatory region variant	8	126500031	C	G	0.110033	0.0164425	2.202e-11
rs2933904	NC_000011.10:129525371:G:A	Intergenic	11	129395267	A	G	0.0804682	0.0169093	1.947e-06
rs7144175	FAM181A-AS1	Intron and non coding transcript variant	14	94376783	C	G	0.114681	0.0243596	2.503e-06
rs9922619	FTO	Intron	16	53831771	T	G	0.0766643	0.0162305	2.318e-06
rs8108364	CCDC194	Intron	19	17503724	T	C	-0.129307	0.024517	1.334e-07
rs73001065	MAU2	Intron	19	19460541	C	G	0.281009	0.0326406	7.357e-18
rs429358	APOE	Missense	19	45411941	T	C	0.136615	0.0239288	1.135e-08
rs3747207	PNPLA3	Intron	22	44324855	A	G	0.288601	0.019822	5.073e-48

## Sheet: ST2
Blood metabolite	Category	Beta	SE	Pval	Pval_adjBH
Tyrosine	Amino acids	0.131416	0.0329782	6.74979e-05	0.00809059
Phenylalanine	Amino acids	0.10015	0.0342657	0.00346965	0.0959213
Average number of double bonds in a fatty acid chain	Saturation	-0.0933067	0.0685726	0.173609	0.523244
Average number of methylene groups per double bond	Saturation	0.125486	0.0698052	0.072231	0.523244
Ratio of bisallylic groups to total fatty acids	Saturation	-0.113118	0.0865607	0.19128	0.545453
Lactate	Glycolysis and gluconeogenesis	0.077436	0.0637633	0.224584	0.564649
18:2, linoleic acid (LA)	Fatty acids	0.0208821	0.207781	0.919947	0.966749
22:6, docosahexaenoic acid	Fatty acids	-0.0113792	0.121258	0.925234	0.966749
3-hydroxybutyrate	Beta-oxidation	-0.0285014	0.047914	0.551947	0.966749
Acetate	Beta-oxidation	-0.0177903	0.0526178	0.735284	0.966749
Acetoacetate	Beta-oxidation	-0.0215591	0.0555846	0.698118	0.966749
Alanine	Amino acids	0.0941136	0.129767	0.4683	0.966749
Albumin	Other metabolites	0.0174129	0.0420076	0.678496	0.966749
Apolipoprotein A-I	Apolipoproteins	-0.02941	0.0890935	0.741323	0.966749
Apolipoprotein B	Apolipoproteins	-0.0369252	0.227633	0.871138	0.966749
Average number of methylene groups in a fatty acid chain	Saturation	0.0597103	0.067424	0.375836	0.966749
Cholesterol esters in large HDL	Lipoprotein lipid components	-0.0144841	0.132502	0.912955	0.966749
Cholesterol esters in large VLDL	Lipoprotein lipid components	0.0630967	0.181888	0.728667	0.966749
Cholesterol esters in large VLDL	Lipoprotein lipid components	-0.0740742	0.221849	0.738459	0.966749
Cholesterol esters in medium HDL	Lipoprotein lipid components	0.0181777	0.10575	0.863521	0.966749
Cholesterol esters in medium LDL	Lipoprotein lipid components	-0.0737748	0.229039	0.747373	0.966749
Cholesterol esters in medium VLDL	Lipoprotein lipid components	0.0249561	0.217639	0.908709	0.966749
Cholesterol esters in very large HDL	Lipoprotein lipid components	-0.0565913	0.0607973	0.351948	0.966749
Citrate	Glycolysis and gluconeogenesis	0.0143884	0.0821207	0.860915	0.966749
Concentration of chylomicrons and largest VLDL particles	Particle concentration	0.0562582	0.159904	0.72497	0.966749
Concentration of IDL particles	Particle concentration	-0.0365048	0.202237	0.856756	0.966749
Concentration of large LDL particles	Particle concentration	-0.0633936	0.226175	0.779259	0.966749
Concentration of large VLDL particles	Particle concentration	0.0518779	0.187892	0.782467	0.966749
Concentration of medium HDL particles	Particle concentration	0.0366221	0.0948315	0.699363	0.966749
Concentration of medium LDL particles	Particle concentration	-0.0652212	0.237953	0.784013	0.966749
Concentration of medium VLDL particles	Particle concentration	0.0647434	0.195158	0.740079	0.966749
Concentration of small HDL particles	Particle concentration	0.0115325	0.117345	0.921711	0.966749
Concentration of small LDL particles	Particle concentration	-0.0577478	0.243851	0.8128	0.966749
Concentration of small VLDL particles	Particle concentration	0.0439544	0.221344	0.842592	0.966749
Concentration of very large HDL particles	Particle concentration	-0.0512101	0.0687662	0.456454	0.966749
Concentration of very large VLDL particles	Particle concentration	0.0600174	0.172623	0.728081	0.966749
Concentration of very small VLDL particles	Particle concentration	0.0306239	0.190205	0.872089	0.966749
Creatinine	Other metabolites	-0.0376401	0.0501091	0.452554	0.966749
Description of average fatty acid chain length, not actual carbon number	Fatty acids	-0.0653576	0.0727499	0.368979	0.966749
Free cholesterol	Lipids	-0.0789271	0.164707	0.631797	0.966749
Free cholesterol in IDL	Lipoprotein lipid components	-0.0513552	0.179066	0.774269	0.966749
Free cholesterol in large HDL	Lipoprotein lipid components	-0.0225656	0.133643	0.865915	0.966749
Free cholesterol in large LDL	Lipoprotein lipid components	-0.09229	0.198951	0.642731	0.966749
Free cholesterol in large VLDL	Lipoprotein lipid components	0.0519122	0.188724	0.783263	0.966749
Free cholesterol in medium VLDL	Lipoprotein lipid components	0.0653566	0.211631	0.757456	0.966749
Free cholesterol in small VLDL		0.0264006	0.220163	0.904551	0.966749
Free cholesterol in very large HDL	Lipoprotein lipid components	-0.0490692	0.0703246	0.485331	0.966749
Free cholesterol to esterified cholesterol ratio	Lipids	-0.0507931	0.200344	0.799859	0.966749
Glucose	Glycolysis and gluconeogenesis	0.0190951	0.056443	0.735132	0.966749
Glutamine	Amino acids	-0.0324078	0.0834055	0.697604	0.966749
Glycerol	Glycolysis and gluconeogenesis	0.0216737	0.0914468	0.81265	0.966749
Glycoprotein acetyls	Other metabolites	0.0420995	0.147242	0.774938	0.966749
Glycoproteins	Other metabolites	-0.0716449	0.0600198	0.2326	0.966749
Histidine	Amino acids	-0.0118137	0.0614611	0.847575	0.966749
Isoleucine	Amino acids	0.0604083	0.115374	0.600565	0.966749
Leucine	Amino acids	0.0594465	0.0998634	0.551658	0.966749
Mean diameter for HDL particles	Particle diameter	-0.0143143	0.116278	0.902025	0.966749
Mean diameter for LDL particles	Particle diameter	0.0242423	0.101427	0.811096	0.966749
Mean diameter for VLDL particles	Particle diameter	0.0619022	0.163753	0.705414	0.966749
Mono-unsaturated fatty acids	Fatty acids	0.0792771	0.199385	0.690918	0.966749
Omega-3 fatty acids	Fatty acids	0.0470054	0.175719	0.789082	0.966749
Omega-6 fatty acids	Fatty acids	0.0265329	0.197886	0.893338	0.966749
Omega-7, omega-9 and saturated fatty acids	Fatty acids	0.0864639	0.195802	0.658787	0.966749
Phosphatidylcholine and other cholines	Lipids	0.0500689	0.136257	0.713277	0.966749
Phospholipids in chylomicrons and largest VLDL particles	Lipoprotein lipid components	0.0492845	0.150752	0.743725	0.966749
Phospholipids in IDL	Lipoprotein lipid components	-0.0359621	0.19708	0.85521	0.966749
Phospholipids in large LDL	Lipoprotein lipid components	-0.068158	0.210458	0.746048	0.966749
Phospholipids in large VLDL	Lipoprotein lipid components	0.0616396	0.19484	0.751729	0.966749
Phospholipids in medium HDL	Lipoprotein lipid components	0.033129	0.100805	0.742426	0.966749
Phospholipids in medium LDL	Lipoprotein lipid components	-0.0749458	0.221332	0.734902	0.966749
Phospholipids in medium VLDL	Lipoprotein lipid components	0.0660318	0.213995	0.757651	0.966749
Phospholipids in small VLDL	Lipoprotein lipid components	0.0555755	0.213047	0.7942	0.966749
Phospholipids in very large HDL	Lipoprotein lipid components	-0.0336127	0.0880452	0.702635	0.966749
Phospholipids in very large VLDL	Lipoprotein lipid components	0.0382427	0.176486	0.82845	0.966749
Pyruvate	Glycolysis and gluconeogenesis	0.0486327	0.102956	0.636668	0.966749
Ratio of bisallylic groups to double bonds	Saturation	-0.0886864	0.0888132	0.318002	0.966749
Serum total cholesterol	Standard lipids	-0.0523527	0.206174	0.799553	0.966749
Serum total triglycerides	Standard lipids	0.057782	0.227067	0.799131	0.966749
Sphingomyelins	Lipids	0.0164008	0.0951828	0.863195	0.966749
Total cholesterol in HDL	Standard lipids	-0.0391686	0.102183	0.701485	0.966749
Total cholesterol in IDL	Lipoprotein lipid components	-0.0625407	0.19427	0.747508	0.966749
Total cholesterol in large HDL	Lipoprotein lipid components	-0.0156311	0.137073	0.90921	0.966749
Total cholesterol in large LDL	Lipoprotein lipid components	-0.0846618	0.207725	0.683592	0.966749
Total cholesterol in large VLDL	Lipoprotein lipid components	0.0562335	0.181692	0.756943	0.966749
Total cholesterol in LDL	Standard lipids	-0.0890879	0.227019	0.694745	0.966749
Total cholesterol in medium HDL	Lipoprotein lipid components	0.0122794	0.10931	0.910558	0.966749
Total cholesterol in medium LDL	Lipoprotein lipid components	-0.0915502	0.220238	0.677639	0.966749
Total cholesterol in medium VLDL	Lipoprotein lipid components	0.0455639	0.215632	0.83265	0.966749
Total cholesterol in small LDL	Lipoprotein lipid components	-0.0689877	0.234562	0.768672	0.966749
Total cholesterol in very large HDL	Standard lipids	-0.0555023	0.0640784	0.386401	0.966749
Total fatty acids	Fatty acids	0.0721417	0.210134	0.731363	0.966749
Total lipids in chylomicrons and largest VLDL particles	Lipoprotein lipid components	0.0300646	0.149783	0.840917	0.966749
Total lipids in IDL	Lipoprotein lipid components	-0.048214	0.200973	0.810405	0.966749
Total lipids in large LDL	Lipoprotein lipid components	-0.0694677	0.225327	0.757855	0.966749
Total lipids in large VLDL	Lipoprotein lipid components	0.0547814	0.176145	0.755799	0.966749
Total lipids in medium HDL	Lipoprotein lipid components	0.0304326	0.0949063	0.748468	0.966749
Total lipids in medium LDL	Lipoprotein lipid components	-0.0710295	0.237169	0.764566	0.966749
Total lipids in medium VLDL	Lipoprotein lipid components	0.05483	0.205415	0.789528	0.966749
Total lipids in small LDL	Lipoprotein lipid components	-0.0678206	0.245429	0.782291	0.966749
Total lipids in small VLDL	Lipoprotein lipid components	0.0323587	0.22209	0.884158	0.966749
Total lipids in very large HDL	Lipoprotein lipid components	-0.0491779	0.0659763	0.456038	0.966749
Total lipids in very large VLDL	Lipoprotein lipid components	0.0256677	0.16538	0.87666	0.966749
Total lipids in very small VLDL	Lipoprotein lipid components	0.0221277	0.183574	0.904057	0.966749
Total phosphoglycerides	Lipoprotein lipid components	0.039292	0.1498	0.793093	0.966749
Triglycerides in chylomicrons and largest VLDL particles	Lipoprotein lipid components	0.0354732	0.172155	0.836749	0.966749
Triglycerides in IDL	Lipoprotein lipid components	0.0302997	0.189417	0.87291	0.966749
Triglycerides in large VLDL	Lipoprotein lipid components	0.0660283	0.18343	0.718873	0.966749
Triglycerides in medium VLDL	Lipoprotein lipid components	0.0813376	0.191955	0.67176	0.966749
Triglycerides in small HDL	Lipoprotein lipid components	0.0632725	0.184425	0.731538	0.966749
Triglycerides in small VLDL	Lipoprotein lipid components	0.0640389	0.219099	0.77007	0.966749
Triglycerides in very large HDL	Lipoprotein lipid components	0.0237443	0.12272	0.846581	0.966749
Triglycerides in very large VLDL	Lipoprotein lipid components	0.0659656	0.171849	0.701083	0.966749
Triglycerides in very small VLDL	Lipoprotein lipid components	0.0616729	0.208935	0.767858	0.966749
Urea	Other metabolites	-0.0150359	0.0334276	0.652851	0.966749
Valine	Amino acids	0.0399162	0.0739959	0.589585	0.966749
Concentration of large HDL particles	Particle concentration	-0.00852476	0.12591	0.94602	0.971514
Phospholipids in large HDL	Lipoprotein lipid components	-0.009355	0.124581	0.940142	0.971514
Total lipids in large HDL	Lipoprotein lipid components	-0.0113439	0.128156	0.929466	0.971514
Total lipids in small HDL	Lipoprotein lipid components	-0.00672811	0.115346	0.953486	0.975805
Phospholipids in very small VLDL	Lipoprotein lipid components	-0.00965839	0.17432	0.955815	0.980285
Free cholesterol in medium HDL	Lipoprotein lipid components	0.0040467	0.0909842	0.964524	0.982148
Other polyunsaturated fatty acids than 18:2	Fatty acids	0.00733714	0.173609	0.96629	0.987903
Total cholesterol in small VLDL	Lipoprotein lipid components	0.00618068	0.200418	0.975398	0.987903

## Sheet: ST3
exposure	outcome	N	SNP	Beta	SE	Pval
NAFLD	Tyrosine	22698	rs1260326	0.134597	0.036419	0.000219
NAFLD	Tyrosine	22698	rs13702	0.13602	0.035434	0.000124
NAFLD	Tyrosine	22698	rs28601761	0.121686	0.036093	0.000748
NAFLD	Tyrosine	22698	rs3747207	0.121172	0.050692	0.016831
NAFLD	Tyrosine	22698	rs429358	0.126755	0.037319	0.000682
NAFLD	Tyrosine	22698	rs73001065	0.156066	0.031025	4.90E-07
NAFLD	Tyrosine	22698	rs9922619	0.120807	0.029359	3.87E-05
NAFLD	Tyrosine	22698	All	0.131416	0.032978	6.75E-05

## Sheet: ST4
	rs1260326_T_C	rs13702_C_T	rs28601761_G_C	rs9922619_T_G	rs73001065_C_G	rs429358_C_T	rs3747207_A_G
rs1260326_T_C	1	-0.00608164	-0.0506442	0.0185827	0.0121175	-0.046648	-0.00455308
rs13702_C_T	-0.00608164	1	-0.0286289	-0.0186823	0.00875127	0.0184049	-0.0473008
rs28601761_G_C	-0.0506442	-0.0286289	1	0.0410535	-0.085648	-0.0707479	-0.032861
rs9922619_T_G	0.0185827	-0.0186823	0.0410535	1	-0.00748956	-0.128605	-0.0403274
rs73001065_C_G	0.0121175	0.00875127	-0.085648	-0.00748956	1	0.0240233	0.00477916
rs429358_C_T	-0.046648	0.0184049	-0.0707479	-0.128605	0.0240233	1	0.010115
rs3747207_A_G	-0.00455308	-0.0473008	-0.032861	-0.0403274	0.00477916	0.010115	1

## Sheet: ST5
	Without NAFLD (n=10450)	With NAFLD (n=359)
Gender male (N,%)	3864 (36,98)	149 (41,5)
Age (mean, SD)	45,36 (17,58)	51,33 (13,82)
BMI (mean, SD)	26,36 (5,43)	30,02 (5,77)
Smoking currently (N, %)	3063 (29,34)	101 (28,21)
Type I diabetes (N, %)	152 (1,45)	20 (5,57)
Type II diabetes (N, %)	879 (8,41)	80 (22,28)
LDL.C (mean, SD)	2,28 (0,65)	2,41 (0,66)
HDL.C (mean, SD)	1,63 (0,46)	1,41 (0,41)
Total cholesterol (mean, SD)	5,73 (1,18)	5,89 (1,19)
Triglycerides (mean, SD)	1,60 (0,87)	2,15 (1,09)
SBP (mean, SD)	126,25 (17,27)	133,26 (18,05)
DBP (mean, SD)	77,73 (10,68)	82,39 (11,32)

## Sheet: ST6
	Without NAFLD	With NAFLD
		Without NASH	With NASH	P-value
	(n=30)	(n=39)	(n=69)
Age (years)	38.1±8.6	36.7±9.6	38.1±8.5	0.7333
Sex (F:M)	1 day, 1:05:00	1 day, 4:11:00	2 days, 4:17:00	0.5271
Body mass index (kg/m2)	43.4 (39.1-47.7)	48.7 (43.3-54.1)	47.2 (43.2-51.2)	(log) 0.0507
Waist circumference (cm)	127±13	140±15	137±14	0.0011
Fasting glucose (mmol/L)	5.35 (5.10-5.60)	5.30 (5.00-5.60)	5.50 (5.25-5.75)	0.0821
HbA1c (%)	5.40 (5.26-5.54)	5.50 (5.40-5.60)	5.50 (5.35-5.65)	(log) 0.0453
Total cholesterol (mmol/L)	4.57 (4.18-4.96)	4.44 (3.82-5.06)	4.61 (4.08-5.14)	(log) 0.1925
HDL-C (mmol/L)	1.10 (0.90-1.31)	1.19 (0.97-1.41)	1.10 (0.93-1.27)	(log) 0.5842
LDL-C (mmol/L)	2.70 (2.27-3.14)	2.38 (1.96-2.80)	2.66 (2.16-3.16)	(log) 0.2055
Triglycerides (mmol/L)	1.21 (0.87-1.56)	1.41 (0.98-1.84)	1.80 (1.35-2.25)	(log) 6e-04
Insulin (pmol/L)	121 (84-158)	144 (96-192)	190 (119-261)	(log) 2e-05
SBP (mmHg)	129±16	134±14	132±15	0.3225
DBP (mmHg)	81.1±9.1	82.8±9.1	81.6±9.2	(log) 0.7272
